# Supplementary material for: Differentiation of West Nile and Usutu Virus Infections by Antibodies Directed to the Non-Structural Protein 1
Source: Viruses. 2025 Oct 10;17(10):1357. doi: 10.3390/v17101357 (PMC12567941; doi:10.3390/v17101357)
Supplement: Supplementary file 1 [file viruses-17-01357-s001.zip]

Archive with 1 entries (1 files):
- viruses-3789993-supplementary.pdf
